# Supplementary material for: Correlation between Mild Traumatic Brain Injury-Induced Inflammatory Cytokines and Emotional Symptom Traits: A Systematic Review
Source: Brain Sci. 2022 Jan 12;12(1):102. doi: 10.3390/brainsci12010102 (PMC8773760; doi:10.3390/brainsci12010102)
Supplement: Supplementary file 1 [file brainsci-12-00102-s001.zip]

Archive with 1 entries (1 files):
- brainsci-1518351-supplementary.pdf
